# Supplementary material for: Epigallocatechin-3 gallate prevents pressure overload-induced heart failure by up-regulating SERCA2a via histone acetylation modification in mice
Source: PLoS One. 2018 Oct 4;13(10):e0205123. doi: 10.1371/journal.pone.0205123 (PMC6171916; doi:10.1371/journal.pone.0205123)
Supplement: S1 Table — The transverse aorta diameter decreased significantly after the TAC operation. The velocity of the transverse aorta blood flow increased significantly after TAC. (XLSX) [file pone.0205123.s003.xlsx]

## Sheet: Sheet1
The diameter and blood flow velocity of the transverse aorta
Shame (n=8)						TAC (n=8)						TAC+EGCG (n=9)						Shame+EGCG (n=8)
Velocity (mm/s)			diameter (mm)			Velocity (mm/s)			diameter (mm)			Velocity (mm/s)			diameter (mm)			Velocity (mm/s)			diameter (mm)
before operation	after operation		before operation	after operation		before operation	after operation		before operation	after operation		before operation	after operation		before operation	after operation		before operation	after operation		before operation	after operation
798.436	785.752		1.4433	1.4907		775.649	3559.11		1.4166	0.4563		813.494	3573.94		1.4516	0.4653		764.888	890.921		1.4765	1.4462
889.582	817.015		1.4577	1.5223		762.601	3615.16		1.5016	0.4455		894.809	3543.25		1.437	0.4518		860.956	880.766		1.433	1.539
897.553	878.728		1.5333	1.5019		855.402	3601.32		1.5513	0.4332		894.809	3605.59		1.5627	0.4752		760.927	814.334		1.5179	1.5428
706.447	688.531		1.5194	1.5299		851.808	3536.85		1.4484	0.4364		808.005	3430.66		1.4703	0.4833		872.393	703.515		1.4553	1.4558
737.325	777.008		1.4235	1.544		778.174	3567.09		1.5053	0.466		828.513	3550.46		1.4998	0.4593		837.885	891.146		1.5542	1.5059
859.287	795.812		1.4684	1.4378		715.721	3670.89		1.5049	0.4407		714.696	3629.07		1.4427	0.4587		702.733	845.138		1.5199	1.5324
762.623	827.29		1.5199	1.4277		846.089	3402.02		1.5199	0.4563		851.834	3587.59		1.4373	0.4453		846.334	737.332		1.487	1.507
855.432	791.412		1.4922	1.512		798.442	3615.16		1.4265	0.4233		778.132	3602.58		1.4758	0.4653		798.423	859.343		1.4466	1.4514
												823.037	3465.39		1.4721	0.463
