# Supplementary material for: Epigallocatechin-3 gallate prevents pressure overload-induced heart failure by up-regulating SERCA2a via histone acetylation modification in mice
Source: PLoS One. 2018 Oct 4;13(10):e0205123. doi: 10.1371/journal.pone.0205123 (PMC6171916; doi:10.1371/journal.pone.0205123)
Supplement: S2 Table — Compared to that before the operation, the thickness of the left ventricular anterior wall (LVAW) and left ventricular posterior wall (LVPW) increased in TAC group hearts. The left ventricular chamber was dilated, and the ejection fraction (EF) and fraction shortening (FS) were decreased in the TAC group but not in TAC+EGCG group hearts. (XLSX) [file pone.0205123.s004.xlsx]

## Sheet: Sheet13
0.998531
0.947398
0.938588
0.827299
0.861325
0.941514
0.862789
0.873968

## Sheet: Sheet14
0.967141
0.863515
1.03447
1.00905
0.980324
0.938184
0.947985
1.02442

## Sheet: Sheet15
3.66289
3.65463
3.64682
3.8728
3.79611
3.691
3.73716
3.7626

## Sheet: Sheet21
1.03651
0.934001
1.13727
0.998093
1.01988
1.02036
1.06279
1.03689
0.991509

## Sheet: Sheet22
0.895877
0.933704
0.880807
0.912078
0.933086
0.88189
0.947031
0.938164
1.00324

## Sheet: Sheet23
1.00816
0.999891
0.956419
1.03916
0.901216
0.986819
1.03819
1.07481
0.870405

## Sheet: Sheet24
3.60715
3.76762
3.67496
3.76011
3.52548
3.53824
3.59108
3.57796
3.73388

## Sheet: Sheet25
3.81468
4.15892
3.9646
3.91587
3.95986
4.1428
4.03898
3.83761
3.89015

## Sheet: Sheet31
0.932342
0.895292
0.949826
0.93369
0.817316
0.889686
0.902365
0.875179

## Sheet: Sheet32
0.925465
0.94533
0.864023
0.942616
0.89895
0.877265
0.879
1.01403

[truncated: 25 more sheets: Sheet33, Sheet34, Sheet35, Sheet4, Sheet5, Sheet12, Sheet16, Sheet17, Sheet18, Sheet19, Sheet20, Sheet26, Sheet27, Sheet28, Sheet29, Sheet30, Sheet36, Sheet37, Sheet38, Sheet39 …]
